# Supplementary material for: The socio-demographic, clinical characteristics and outcomes of tuberculosis among HIV infected adults in Lithuania: A thirteen-year analysis
Source: PLoS One. 2023 Mar 23;18(3):e0282046. doi: 10.1371/journal.pone.0282046 (PMC10035857; doi:10.1371/journal.pone.0282046)
Supplement: S1 Dataset — (XLS) [file pone.0282046.s002.xls]

## Sheet: Data
No	First_visit	TB_first_time_2GR	Recurrent_TB	Time_to_TB_recurrence_months	Age	Sex	Weight	Height	BMI	Unemployed	Residence_place	Homelessness	Imprisonment_History	Imprisonment_current	IDU_any_time	Smoking	Alcohol_abuse	Exposure_aTB	TB_form	TB_pulmonary	TB_pulmonary2	TB_ekstrapulm_2GR	TB_miliary	TB_pts_reg_group	Fever	Night_sweats	Cought	Weight_loss	Smear	Culture	GeneXpert	Hgb	PLT	CRB	Drug_susceptibleTB	Drug_resistantTB	MDR_TB	XDR_TB	MDR_RR_TB	HIV_to_TB_years	HIV_infected_way	HIV_via_IDU	TB_to_ART_days	CD4_initial	CD4_TBdgn	HIV_RNR_TBdgn	Coinfec_HBV	Coinfec_HCV	Death
1	1	1	0		55	1				1	0	0	0	0	0	1	1	3	2	1	1	0	0	1	1	0	1	1	0	0					1	0	0	0	0	0	1	0					0	0	0
2	1	1	0		48	1	48	178	15.15	0	1	1	1	1	1	1	1	1	1	1	1	0	0	1	0	0	0	0	1	1		144	107		0	1	0	0	0	-11	3	1	22		185		0	1	0
3	1	1	0		27	1	49	174	16.18	1	1	0	1	0	1	1	0	3	1	1	1	0	0	1	1	0	1	0	1	1	1	72	179	114	0	1	0	0	1	-6	3	1	5		6		0	1	1
4	1	1	0		34	0	57	159	22.5	0	1	1	1	0	1	1	1	3	1	1	1	0	0	1	1	1	0	1	1	1		115	254	34	0	1	1	0	1	-1	3	1	159	136			0	1	1
5	1	1	0		42	1	88	186	25.4	1	1	0	1	0	1	0	0	1	1	1	1	0	0	1	1	0	1	0	1	1	0	109	84		0	1	1	0	1	-3	3	1					0	1	1
6	1	1	0		38	1	75	178	23.7	1	1	0	1	0	1	1	0	1	1	1	1	0	0	1	1	1	0	0	1	1	0	83	216	38	1	0	0	0	0	-12	3	1	119		49	57000	0	1	0
7	1	1	1	54	43	1	76	180	23.5	0	1	0	0	0	0	0	0	1	5	0	1	0	1	1	1	1	1	1	0	1	1	102	236	175	1	0	0	0	0	0	1	0	2	86	86	193000	0	0	0
8	1	1	0		35	1	72	178	22.7	1	1	0	1	0	1	1	0	3	5	0	1	0	1	1	1	0	1	1	1	1	0	75	181	184	0	1	1	0	1	-12	3	1	1		554	552000	0	1	1
9	1	2	1	27	30	1	62	177	19.79	0	1	0	1	0	1	1	0	3	1	1	1	0	0	1	0	0	1	0	1	1		118	337		1	0	0	0	0	-9	3	1	833		242		0	1	0
10	1	1	0		55	0	68	163	25.6	0	1	0	0	0	1	1	0	1	1	1	1	0	0	1	0	0	1	0	0	1		120	215	5	0	1	1	0	1	-12	3	1	2208	480	521		0	1	0
11	1	1	0		26	1	75	191	20.6	1	1	0			0	1	1	3	1	1	1	0	0	1	1	1	1	1	1	1	1	122	217	14	0	1	1	0	1	-1	3	1			37		0	1	1
12	1	1	0		36	0	43	160	16.8	1	1	0			0	1	1	1	5	0	1	0	1	1	1	1	1	1	0	1	1	114	528	98	0	1	1	0	1	-3	3	1			208	21500	0	1	1
13	1	1	0		50	1	47	159	18.6	1	0	0	0	0	0	1	1	3	1	1	1	0	0	1	0	0	1	0	1	1	0	118	512	71	1	0	0	0	0	0	1	0					0	0	0
14	1	1	0		47	0				0	0	0	0	0	0	1	0	3	2	1	1	0	0	1	1	1	1	1	0	0					1	0	0	0	0		1	0					0	0	0
15	1	1	0		33	0				1	1	0	0	0	0	1	0	3	1	1	1	0	0	1	1	1	1	1	1	1					1	0	0	0	0	0	1	0					0	0	0
16	1	1	0		42	1					1	0							5	0	1	0	1	1	1	1	1	1	1	1					1	0	0	0	0		4	0					0	0	1
16	1	1	0		39	1				1	0	0	1	0	1	0	0	3	5	0	1	0	1	1	1	0	1	1	0	1		117	247	32	0	1	1	0	1	-17	3	1	1		115		0	1	0
17	1	1	0		48	1				1	0	0			0	1	1	3	2	1	1	0	0	1	1	1	1	1	0	0					1	0	0	0	0	-11	1	0					0	0	1
18	1	1	0		51	0				1	1	0	1	0	1	1	1	3	1	1	1	0	0	1	1	0	1	1	1	1	1	128	204	81	0	1	1	0	1	-11	3	1		44	37	262	0	0	0
19	1	1	0		32	1				1	0	0			1	0	0	3	1	1	1	0	0	1	1	1	1	1	0	1					1	0	0	0	0	-11	3	1					0	1	1
20	1	1	0		23	1				1	0	0	0	0	0	1	0	1	1	1	1	0	0	1	1	1	1	1	1	1					1	0	0	0	0	-11	1	0	187				0	0	1
21	1	1	0		35	0				1					1	1	0	1	1	1	1	0	0	1	1	1	1	1	0	1					1	0	0	0	0	-6	3	1					0	1	1
22	1	1	0		40	1				1	1	0			0	1	0	3	1	1	1	0	0	1	0	0	0	0	1	1					0	1	1	0	1		4	0					0	0	1
23	1	1	0		38	0	50	156	20.5	1	1	0			1		0	3	1	1	1	0	0	1	1	0	1	1	1	1	0	84	531		0	1	1	0	1	-4	3	1					0	1	1
24	1	1	0		39	1				1	1	0			1	1	0	3	1	1	1	0	0	1					1	1					0	1	1	0	1		4	0					0	0	1
25	1	1	0		48	0	47	160	18.4	0	1	0	0	0	1	0	0	1	5	0	1	0	1	1	1	1	1	1	0	1	0	130	183		1	0	0	0	0	-11	3	1	2	30	30		0	0	0
26	1	1	0		34	1	65	186	18.8	0	1	0			1	1	1	1	1	1	1	0	0	1	1	0	0	1	0	1	0	76	136		1	0	0	0	0	0	3	1	91			1100	0	1	1
27	1	1	0		42	1	47	173	15.7	0	1	1	1	0	0	1	1	1	2	1	1	0	0	1	0	0	1	1	0	0	0	68	131	47	1	0	0	0	0	-8	3	1					0	0	1
28	1	1	0		38	1				0	0	0	0	0	0	1	0	3	2	1	1	0	0	1	1	1	1	1	0	0					1	0	0	0	0	0	1	0		552	552	43400	0	0	0
29	1	2	1	24	45	1	64	176	20.66	1	1	0	1	0	1	1	0	3	1	1	1	0	0	1	0	0	1	0	1	1		132	143		1	0	0	0	0	-11	3	1	787		56	285000	0	1	0
30	1	1	0		35	0				1	1	0	0	0	0	1	1	3	1	1	1	0	0	1	1	1	1	1	0	1					0	1	1	0	1		3	1					0	1	1
31	1	1	0		42	0				0	1	0	0	0	0	0	0	2	5	0	1	0	1	1	1	1	1	1	0	1		103	226	216	1	0	0	0	0	0	1	0	167				0	0	0
32	1	1	0		44	1	65	170	22.49	0	1	1	1	0	1	1	1	3	1	1	1	0	0	1	0	0	1	0	1	1		110	540		0	1	1	0	1	-9	3	1			136		0	1	1
33	1	1	0		39	1				1	1	0			1	1	0	3	5	0	1	0	1	1	1	0	0	0	0	1		102	519	192	0	1	0	0	0	0	3	1	12				0	1	1
34	1	1	0		31	1				1	1	0			0	1	0	3	1	1	1	0	0	1	1	1	1	1	1	1					0	1	1	0	1	0	1	0					0	0	1
35	1	1	0		35	1	89	183	26.6	1	1	0	1	0	1	1	0	3	5	0	1	0	1	1	1	1	0	1	0	1		93	519	72	1	0	0	0	0	-12	3	1	4	859	63		0	1	0
36	1	1	1	99	46	1				1	1	0	1	1	1	1	0	1	2	1	1	0	0	1	0	1	1	0	0	0	0	96	251		1	0	0	0	0	-7	3	1	832		1150		0	1	0
37	1	1	0		37	0	64	179	20	1	1	0	0	0	0	0	0	3	2	1	1	0	0	1	1	0	1	1	0	0		99	212		1	0	0	0	0		3	1	16		198	24700	0	1	0
38	1	1	1	125	37	1	54	168	18.96	1	1	0	1	1	1	1	0	3	1	1	1	0	0	1	1	0	1	0	0	1		140	472	107	1	0	0	0	0	-7	3	1	8		105		0	1	0
39	1	1	0		57	0	52	162	19.8	0	1	0	0	0	0	1	0	3	2	1	1	0	0	1	1	1	1	1	0	0		120	255		1	0	0	0	0	0	1	0	1633	421		24900	0	0	0
40	1	1	0		33	1	45	168	15.9	1	1	0	1	1	1	1	0	3	1	1	1	0	0	1	1	1	1	1	1	1		97	409		1	0	0	0	0	-3	3	1					0	1	0
41	1	1	1	109	30	1				1	1	0	1	1	1	1	0	3	1	1	1	0	0	1	1	1	1	1	0	1					0	1	0	1	1		3	1					0	1	0
42	1	1	0		40	1				1	1	0	1	1	1	1	1	3	1	1	1	0	0	1	0	0	0	0	1	1					1	0	0	0	0	0	3	1					0	1	0
43	1	1	0		28	0				1	0	0			0	1	0	3	2	1	1	0	0	1	1	1	1	1	0	0					1	0	0	0	0	0	1	0					0	0	0
44	1	1	0		42	1	59	170	20.42	1	0	0			1	1	0	3	1	1	1	0	0	1	1	0	1	0	1	1		128	249		0	1	0	0	0	0	3	1	33	165	165		0	1	0
45	1	1	1		34	0	50	162	19.05	1	1	0			1	1	1	3	1	1	1	0	0	1	0	0	0	0	1	1		127	343		0	1	1	0	1	0	3	1		713	713		0	1	0
46	1	1	0		65	0	38	161	14.7	1	1	0	0	0	0	0	1	3	1	1	1	0	0	1	0	0	1	1	1	1		113	18	24	1	0	0	0	0	0	1	0	166	29	29		0	0	0
47	1	1	0		58	1	68	178	21.5	1	1	1	1	1	0	1	1	1	1	1	1	0	0	1	0	0	0	1	1	1		136	176	16	0	1	1	0	1	-12	3	1	2189	374	217	424	0	1	0
48	1	1	0		57	1	71	182	21.4	1	1	1	1	0	1	1	1	3	1	1	1	0	0	1	0	0	1	0	0	1	0	131	183	6	0	1	1	0	1	-16	3	1	1870	346	237	135	0	1	0
49	1	1	0		50	1	53	163	19.9	1	1	0	1	0	1	1	1	1	1	1	1	0	0	1	1	0	1	0	0	1		120	143	6	1	0	0	0	0	0	3	1	100	56	56	286000	0	1	0
50	1	1	0		42	1				1	0	0	0	0	0	1	0	3	1	1	1	0	0	1	1	1	1	1	1	1	0	100	535	101	0	1	0	0	0	-1	3	1	28	89	89	144000	0	1	0
51	1	1	0		38	1	65	182	19.62	0	1	0	1	1	1	1	0	3	1	1	1	0	0	1	1	1	1	1	1	1					0	1	1	0	1	-9	3	1					0	1	0
52	1	2	1	27	47	1	71	177	22.7	1	1	0	1	1	1	1	0	3	1	1	1	0	0	2	1	0	1	1	1	1		134	381		1	0	0	0	0	-4	3	1	850		357		0	1	0
53	1	1	0		45	1	65	180	20.1	0	1	1	1	1	1	1	0	3	1	1	1	0	0	1	1	1	1	1	0	1		124	192		0	1	1	0	1	-7	3	1	704	134	78	150	0	1	0
54	1	2	1	40	41	1				1	0	0			0	1	1		1	1	1	0	0	1	1	1	1	1	0	1					0	1	1	0	1	3	1	0					0	0	1
55	1	2	1		36	1				1	1	0			0	1	1		1	1	1	0	0	2	1	1	1	1	1	1					0	1	1	0	1	-2	1	0					0	0	0
56	1	2	1	9	38	1				1	1	0			0	1	1		1	1	1	0	0	2	1	1	1	1	0	1					0	1	1	0	1	-5	3	1					0	0	1
57	1	2	1	39	47	1	73	176	23.6	1	1	0	1	1	1	1	0	3	1	1	1	0	0	2	1	1	0	0	1	1		149	246	8	1	0	0	0	0	-4	3	1	850	447	530		0	1	0
58	1	2	1		30	1				1	1	0	1	0	1	1	0	3	1	1	1	0	0	2	1	1	1	1	1	1					0	1	1	0	1	-2	3	1					0	1	0
59	1	2	1	161	47	1				1	1	0			1	1	0		1	1	1	0	0	2	1	1	1	1	1	1					0	1	1	0	1	13	3	1					0	1	1
60	1	2	1	51	33	1	55	168	19.5	1	1	0			0	1	0		1	1	1	0	0	2	1	0	1	1	1	1		133	256		1	0	0	0	0	2	3	1					0	0	1
61	1	2	1		39	1				1	0	0			0	1	1		1	1	1	0	0	2	1	1	1	1	1	1					0	1	1	0	1	-1	1	0					0	0	0
62	1	2	1	34	34	1	74	185	21.62	1	1	0	1	1	1	1	0	3	1	1	1	0	0	2	1	1	0	1	1	1					1	0	0	0	0	3	3	1	1172	281	281	2630	0	1	0
63	1	2	1	47	36	1				1	1	0	0	0	0	0	0		1	1	1	0	0	2					1	1					1	0	0	0	0	4	1	0					0	0	0
64	1	1	0		43	1				1	1	0	1	0	1	1	0	3	1	1	1	0	0	1					1	1					1	0	0	0	0	-9	3	1		396	274	120000	0	1	0
65	1	2	1	366	52	1	60	185		1	1	0	1	0	1	1	1	3	1	1	1	0	0	2	0	0	1	1	1	1	1	110	270	135	1	0	0	0	0	30	3	1			278		0	1	1
66	1	2	1	48	40	1				1	0	0			0	1	1		1	1	1	0	0	2					1	1					0	1	0	1	1	2	1	0					0	0	1
67	1	2	1	34	38	1				1	1	0	1	1	0	1	0		2	1	1	0	0	2					1	1					0	1	1	0	1	-5	1	0	821				0	0	0
68	1	2	1		40	1	74	180	22.84	1	1	0	1	0	0	1	1		1	1	1	0	0	2	1	0	0	0	0	1		122	262		0	1	0	0	0	0	3	1	67	155	141	1970	0	1	0
69	1	2	1	167	36	1				1	1	0			1	1	0		1	1	1	0	0	2					1	1					0	1	1	0	1		3	1					0	1	0
70	1	2	1		41	1				1	1	0			0	1	1		1	1	1	0	0	2					1	1					1	0	0	0	0		1	0					0	0	0
71	1	2	1		39	1				1	1	0			0	1	1		1	1	1	0	0	2					1	1					0	1	0	1	1		1	0					0	0	0
72	1	1	0		45	1				1	1	0	1	0	1	1	0		5	0	1	0	1	2					0	1		141	138		0	1	1	0	1	-11	3	1	349		233	0	0	1	0
73	1	1	1	36	27	1				0	1	0			0	1	0		1	1	1	0	0	2					1	1					0	1	1	0	1	-3	1	0					0	0	0
74	1	2	1	45	61	0	53	159	21	1	1	0			0	1	0		1	1	1	0	0	2	0	0	1	0	0	1		130	126	8	1	0	0	0	0	0	1	0	1490	421	136	13000	0	1	0
75	1	1	1	82	38	1	80	197	20.6	0	1	0	1	0	0	1	0		1	1	1	0	0	2	0	1	1	1	1	1		123	272	28	0	1	1	0	1	0	3	1	99	46	46	141000	0	0	0
76	1	2	1	76	38	1				1	1	0			0	1	0		1	1	1	0	0	2					1	1					0	1	0	0	0								0	0	0
77	1	1	0		27	1				1	1	0	1	0	0	1	0		1	1	1	0	0	2					1	1					0	1	1	0	1	-9	1	0					0	0	0
78	1	2	1	96	43	1				1	1	0			1	1	0		1	1	1	0	0	2					0	1					1	0	0	0	0								0	1	0
79	1	2	1	264	50	1				1	1		1	1	1	1	1		1	1	1	0	0	2					1	1					0	1	1	0	1	14	3	1	7445				0	1	1
80	1	2	1	8	41	1	64	180	19.75	1	1	0	1	0	1	1	1		1	1	1	0	0	2					0	1	1	142	318		1	0	0	0	0	-12	3	1	93	62	62	125000	0	1	0
81	1	2	1	88	62	1				1	1	0			1	1	0		1	1	1	0	0	2					0	1					0	1	1	0	1	-7	3	1	162				0	1	0
82	1	2	1	92	50	1				1	1	0			1	1	0		1	1	1	0	0	2					1	1					0	1	1	0	1		3	1					0	1	1
83	1	2	1		33	0				1	1				0	1	0		1	1	1	0	0	2					1	1					1	0	0	0	0	-11	1	0					0	0	0
84	0	2			36	1				1	1				1	1	0		1	1	1	0	0	2					0	1					1	0	0	0	0	-4	3	1			4		0	1	1
85	1	2	1	23	45	1				1	1	0			1	1	0		1	1	1	0	0	2					1	1					1	0	0	0	0		3	1					0	1	0
86	1	2	1	302	48	1				1	1	0	1	1	1	1	1		1	1	1	0	0	2	1	0	0	0	1	1		77	134		0	1	1	0	1	18	3	1	9257		50		0	1	1
87	0	2			37	1				1	1	0	1		0	1	0		1	1	1	0	0	2					0	1					0	1	1	0	1		1	0					0	0	0
88	1	2	1		62	0	54	161	20.8	1	1	0	0	0	0	1	0		1	1	1	0	0	2	0	0	1	0	0	1		123	81	8	0	1	1	0	1	-5	1	0	506	421	271		0	1	0
89	1	2	1		41	0				1	1	0			0	1	1		1	1	1	0	0	2					0	1					1	0	0	0	0		1	0					0	0	0
90	0	2			37	1				0	1	1			1	1	1		1	1	1	0	0	2					0	1					0	1	1	0	1		3	1					0	1	1
91	1	2	1	116	36	1				1	1	0	1	1	0	1	1		1	1	1	0	0	2					0	1					0	1	0	0	1		1	0					0	0	0
92	1	1	0		48	1				1	1	0			0	1	1		5	0	1	0	1	2					0	1					1	0	0	0	0	-10	1	0	614				0	0	1
93	1	1	0		35	1	72	176	23.2	1	1	0	1	0	1	1	0		2	1	1	0	0	2	1	1	1	0	0	0	1	135	42	52	1	0	0	0	0	-7	3	1	725		152	372000	0	1	0
94	1	2	1		33	1				1	1		0	0	1	1	0		1	1	1	0	0	2					1	1					1	0	0	0	0	-12	3	1	52		96		0	1	1
95	1	2	1	17	32	1				1	1	0	0	0	0	1	0		1	1	1	0	0	2					0	1					0	1	1	0	1		1	0					0	0	0
96	1	2	1	90	36	1				0	1	1			1	1	0		1	1	1	0	0	2					0	1					0	1	1	0	1		3	1					0	1	0
97	1	2	1		39	1				1	1		0	0	0	1	0		1	1	1	0	0	2					0	1					0	1	0	1	1		1	0					0	0	0
98	1	2	1	66	33	1				1	1	0	0	0	1	1	0	3	5	0	1	0	1	2					0	1					0	1	1	0	1		3	1					0	1	0
99	1	2	1		32	0				1	1	0	0	0	0	1	1	3	1	1	1	0	0	2					1	1					1	0	0	0	0		1	0					0	0	0
100	1	1	0		40	1				1	0	0			0	1	1	3	1	1	1	0	0	2					0	1					0	1	1	0	1		1	0					0	1	0
101	1	2	1	60	50	1				1	0	0			0	1	1	3	1	1	1	0	0	2					1	1					1	0	0	0	0		1	0					0	0	0
102	1	2	1	27	28	1				1	1	0	0	0	0	1	0	3	1	1	1	0	0	2					1	1					0	1	0	0	0		4	0					0	0	0
103	1	2	1		38	0				1	1	0			1	1	0	3	1	1	1	0	0	2					0	1					0	1	1	0	1		3	1					0	1	0
104	1	2	1	11	37	1				1	0	0			0	1	1	3	1	1	1	0	0	2					1	1					0	1	1	0	1		1	0					0	0	1
105	1	2	1		45	1				1	1	0			0	1	1	3	1	1	1	0	0	2					1	1					1	0	0	0	0		1	0					0	0	1
106	1	2	1	42	64	1				1	1		0	0	0	0	0	3	1	1	1	0	0	2					0	1					1	0	0	0	0		4	0					0	0	0
107	1	2	1		42	1				1	1	0			1	1	0	3	1	1	1	0	0	2					1	1					0	1	0	1	1		1	0					0	0	1
108	1	1	0		38	1				1	0	0			0	1	1	3	1	1	1	0	0	2					1	1					0	1	1	0	1		1	0					0	0	0
109	1	2	1		41	0				1	1	0	0	0	0	0	0	3	1	1	1	0	0	2					1	1					1	0	0	0	0		1	0					0	0	1
110	1	2	1		33	0				1	0	0	0	0	0	0	0	3	1	1	1	0	0	2					1	1					0	1	1	0	1		1	0					0	0	1
111	1	2	1	58	36	0				1	1	0			1	1	1	3	1	1	1	0	0	2					1	1					0	1	1	0	1		3	1					0	1	0
112	0	2			30	1				1	1	0	1		1	1	0	3	1	1	1	0	0	2					0	1					0	1	1	0	1		3	1					0	1	0
113	1	2	1	203	30	1				1	1	0	1	1	1	1	0	3	1	1	1	0	0	2					0	1					0	1	0	1	1		3	1			271		0	1	0
114	1	2	1	211	47	1				1	1	0	1	0	1	1	1	3	1	1	1	0	0	2					1	1					0	1	1	0	1		3	1					0	1	0
115	0	2			38	0	65	169	22.76	0	1	1	1		1	1	0	3	1	1	1	0	0	2	0	1	1	0	1	1		115	150		0	1	0	1	1	-16	3	1					0	1	0
116	1	2	1	122	51	1				1	1	0			0	1	1	3	1	1	1	0	0	2					1	1					0	1	1	0	1		1	0					0	0	1
117	0	2			36	1				1	0	0			0	1	1	3	1	1	1	0	0	2					1	1					1	0	0	0	0		1	0					0	0	0
118	1	2	1		35	1				1	1	0	1	1	1	1	0	3	1	1	1	0	0	2					1	1					0	1	0	1	1		3	1					0	1	0
119	1	2	1	222	57	1				1	1	0	0	0	1	1	0	3	1	1	1	0	0	2					1	1					0	1	0	1	1		3	1					0	1	0
120	1	2	1	151	34	1				1	1	0			1	1	0	3	5	0	1	0	1	2					0	1					0	1	0	1	0		3	1					0	1	0
121	0	2			43	1				1	0	0	0	0	0	1	1	3	1	1	1	0	0	2					0	1					1	0	0	0	0		3	1							0
122	0	2			37	1				1	1	0			1	1	1	3	1	1	1	0	0	2					1	1					0	1	0	1	1		3	1					0	1	0
123	0	2			42	1				1	1	0	1		1	1	0	3	1	1	1	0	0	2					1	1					1	0	0	0	0	-6	3	1	809		163		0	1	0
124	0	2			41	1				1	1	0	1		1	1	0	3	1	1	1	0	0	2					1	1	0				0	1	1	0	1		3	1					0	1	0
125	0	2			48	1				0	1	0	0	0	0	1	0	3	4	0	0	1	0	2					0	1					1	0	0	0	0		1	0					0	0	0
126	0	2			57	1				0	1	1			0	1	1	3	1	1	1	0	0	2					1	1					0	1	0	1	1		1	0					0	0	1
127	0	2			37	1				1	1	0	1		0	1	1	3	1	1	1	0	0	2					0	1					1	0	0	0	0	-5	1	0			250		0	1	0
128	0	2			35	1				1	1	0	1		1	1	0	3	5	0	1	0	1	2	0	0	0	0	0	1		152	502	32	0	1	1	0	1	-6	3	1	2231	102	265		0	1	0
129	1	2	1	167	43	1	109	196		1	1	0	1	0	1	1	0	3	1	1	1	0	0	2	0	1	0	1	1	1		115.8	306		0	1	0	1	1	7	1	0	5132	46	637	39	0	1	0
130	0	2			36	1				0	1	1			1	1	1	3	1	1	1	0	0	2					1	1					0	1	1	0	1		3	1					0	1	1
131	0	2			55	1	56	173		0	1	1	1		1	1	1	3	1	1	1	0	0	2	1	0	1	1	1	1	1	107	157	179	0	1	0	0	1	1	3	1					0	1	1
132	1	2	1		40	0	52	160	20.31	1	1	0			1	1	0	3	1	1	1	0	0	2	0	0	1	0	1	1	0	138	307	1	0	1	1	0	1	-5	3	1	829	263		2350	0	1	0
133	0	2			38	1	64	179	19.82	1	1	0	1		1	1	0	3	1	1	1	0	0	2	1	0	1	1	1	1	1	103	222	90	0	1	1	0	1	-15	3	1	731		293	7430	0	1	0
134	1	2	1		50	1				1	1	0			0	1	1	3	5	0	1	0	1	2					0	1					1	0	0	0	0		1	0					0	0	0
135	0	2			40	1				1	1	0			0	1	0	3	1	1	1	0	0	2					1	1					1	0	0	0	0		4	0					0	0	0
136	1	2	1		44	1				1	1	0			1	1	0	3	1	1	1	0	0	2					1	1					0	1	0	0	0	-13	3	1			457		0	1	0
137	0	2			62	1				0	1	1			0	1	0	3	1	1	1	0	0	2					1	1					1	0	0	0	0		4	0					0	0	1
138	1	2	1		46	1				1	1	0			1	1	0	3	1	1	1	0	0	1					0	1					0	1	0	0	1		3	1					0	1	0
139	0	2			45	1	87	180	26.85	0	1	0	0	0	0	1	0	3	5	0	1	0	1	2	0	1	0	0	0	1		145	183	8	1	0	0	0	0	-6	1	0	2022	86	391	39	0	0	0
140	0	2			44	0				1	1	0	0	0	0	0	0	3	1	1	1	0	0	2					1	1					0	1	0	0	0		1	0					0	0	1
141	0	2			37	1				0	1	1			1	1	0	3	1	1	1	0	0	2					0	1					0	1	1	0	1		3	1					0	1	1
142	1	2	1		41	1				1	0	0			0	1	1	3	1	1	1	0	0	2					0	1					0	1	1	0	1		1	0					0	0	0
143	0	2			45	1				1	1	0			1	1	1	3	1	1	1	0	0	2					1	1					0	1	1	0	1		3	1					0	1	0
144	1	1	0		51	1				1	1	0			0	1	0	1	1	1	1	0	0	1					1	1					1	0	0	0	0	0	4	0					0	0	0
145	1	1	0		28	1				1	1	1	0	0	1	1	1	3	1	1	1	0	0	1	1	0	1	1	0	1		121	183	195	1	0	0	0	0	-1	1	0	14	6			0	1	0
146	1	1	0		38	1				0	1	0			0	1	0	1	1	1	1	0	0	1					0	1					0	1	1	0	1	-4	3	1	1361	263		2350	0	0	0
147	1	1	1	4	36	1	84	183	25.08	1	1	1	1	0	1	1	0	1	1	1	1	0	0	1	0	0	1	0	0	1		142	205	15	0	1	1	0	1	-14	3	1	217	174	174		0	1	0
148	1	1	0		49	0	88	170	30.45		1	0	0	0				3	1	1	1	0	0	1	1	1	0	0	0	1	1	69	57	160	1	0	0	0	0	-8	1	0	2864	49	102	727000	0	0	1
149	1	1	0		29	1	74	176	23.89	1	1	0	0	0	0	1	0	1	4	0	0	1	0	1	1	0	1	1	0	1	1	115	436	130	1	0	0	0	0	0	1	0	106	289	289	129000	0	0	0
150	1	1	0		43	1	64	176	20.66	1	1	0			1	1	0	3	1	1	1	0	0	1	0	0	0	0	1	1		144	50		0	1	1	0	1	-11	3	1					0	1	0
151	1	1	0		54	1				1	1	0			1	1	0	3	5	0	1	0	1	1					0	1					1	0	0	0	0	-1	3	1					0	1	0
152	1	1	0		43	1	60	153	25.63	1	1	0	1	1	1	0	0	3	1	1	1	0	0	1	0	0	0	0	1	1		159	184		0	1	1	0	1	-16	3	1	14	50	57	39	0	1	0
153	1	1	0		32	1				1	0				1	0	0	1	1	1	1	0	0	1					1	1					1	0	0	0	0	-14	3	1					0	1	1
154	1	1	0		30	1				1	1	0			0	1	0	1	1	1	1	0	0	1					0	1					1	0	0	0	0	0	4	0					0	0	0
155	1	1	0		39	1	91	188	25.75	1	1	0	1	0	1	1	0	1	1	1	1	0	0	1	0	1	0	0	0	1	0	160	135		0	1	0	1	1	-12	3	1	36	154	104	0	0	1	0
156	1	1	1	16	38	1				1	1	0	1	0	1	1	0	1	1	1	1	0	0	1	0	0	0	0	0	1	1	142	205	15	0	1	1	0	1	0	3	1	9				0	1	0
157	1	1	0		41	1				1	0	0	0	0	1	1	0	3	1	1	1	0	0	1	1	0	0	0	1	1	1	122	365	118	1	0	0	0	0	-1	3	1	250	322	322	423000	0	1	0
158	1	1	0		37	1	60	185	17.53	1	1	0	1	1	1	1	0	2	1	1	1	0	0	1	0	0	1	0	1	1	1	117	650	97	1	0	0	0	0	0	3	1	40	365	365	699000	1	1	0
159	1	1	0		44	1	73	175	23.84	1	1	0	0	0	1	1	0	2	1	1	1	0	0	1	0	0	1	0	1	1		97	295	113	1	0	0	0	0	-4	1	0	211	23	193	10200	0	1	0
160	1	1	0		35	0	51	168	18.07	1	1	0	0	0	0	0	0	2	1	1	1	0	0	1	1	1	1	1	1	1	1	103	168	7	1	0	0	0	0	-1	1	0	47	387	387	682	0	0	0
161	1	2	1	118	36	1				1	1	1	1	1	1	1	1	3	1	1	1	0	0	2	0	0	1	0	1	1	1	110	270	135	0	1	1	0	1	10	3	1	3586	278	278		0	1	1
162	1	1	0		48	0	59	166	21.4	1	0	0	0	0	0	1	1	1	2	1	1	0	0	1	1	0	1	1	0	0	0	95	244	112	1	0	0	0	0	0	1	0	61	9	9		0	0	0
163	1	1	0		41	1	83	185	24.25	1	1	0	1	0	1	1	0	3	1	1	1	0	0	1	1	0	0	1	1	1		142	246		1	0	0	0	0	-10	3	1			134	0	0	1	0
164	1	1	0		28	1				1	1	0	1	0	1	1	0	3	1	1	1	0	0	1					1	1					0	1	1	0	1		3	1					0	1	0
165	1	1	1	15	35	1	65	184	19.2	0	1	0	1	0	1	1	0	3	1	1	1	0	0	1	1	1	1	1	1	1		145	248	12	0	1	0	0	0	-8	3	1	155	91	124	169000	0	1	0
167	1	1	0		47	1				1	1	0			1	1	0	3	1	1	1	0	0	1	1	1	1	1	1	1					0	1	1	0	1		3	1					0	1	0
168	1	1	0		45	1				0	1	0	1	1	0	1	1	1	1	1	1	0	0	1					0	1					0	1	0	1	1	-15	1	0			371		0	1	0
169	1	1	0		55	1				1	1	1	1	1	1			3	1	1	1	0	0	1					0	1					0	1	0	0	0	-15	3	1					0	1	0
170	1	1	0		42	1	83	187	23.74	1	1	0	1	0	1	1	0	3	4	0	0	1	0	1	1	0	1	1	0	0	1	144	74	2	1	0	0	0	0	-15	3	1	203	319	319	85600	0	1	1
171	1	1	0		38	1				1	1	0			0	1	0	1	1	1	1	0	0	1	0	0	0	0	1	1					1	0	0	0	0		4	0					0	1	0
172	1	1	0		36	1				1	1	0	0	0	1	1	0	3	1	1	1	0	0	1	1	0	1	0	1	1	1	115	166	65	1	0	0	0	0		3	1					0	1	0
173	1	1	0		60	1	66	170	22.84	0	1	0	0	0	0	1	0	3	1	1	1	0	0	1	0	0	0	0	1	1		160	277	1	1	0	0	0	0	-5	1	0	1852	30	690	298	0	0	0
174	1	1	0		49	1				0	1	1	1	1	0	1	1	3	2	1	1	0	0	1	1	1	1	1	0	0					1	0	0	0	0	0	1	0					0	0	0
175	1	1	0		37	1				0	0	1	1	1	1	1	0	1	2	1	1	0	0	1	1	1	1	1	0	0					1	0	0	0	0		3	1					0	1	0
176	1	1	0		40	1				1	1	0			1	1	1	1	1	1	1	0	0	1	1	1	1	1	0	1		149	114	3	1	0	0	0	0	0	3	1					0	1	0
177	1	1	0		32	1				1	1	0			1	1	0	1	1	1	1	0	0	1	1	1	1	1	1	1		169	272	41	1	0	0	0	0	0	3	1	16				0	1	0
178	1	1	0		41	1				0	1	0	1	1	1	1	1	3	5	0	1	0	1	1	1	1	1	1	1	1		121	92		1	0	0	0	0	-15	3	1					0	1	1
179	1	1	0		45	1	58	172	19.61	1	1	0			1	1	1	3	5	0	1	0	1	1	0	1	0	1	0	1	1	130	201	1	1	0	0	0	0	-15	3	1	50		367	2770	0	1	1
180	1	1	0		39	0				1	1	0			0	1	0	1	2	1	1	0	0	1	1	1	1	1	0	0					1	0	0	0	0	0	4	0					0	1	0
181	1	1	0		35	1				0	0	0			0	1	0		1	1	1	0	0	1	0	0	0	0	0	1					1	0	0	0	0	0	1	0					0	0	0
182	0	2			44	1				1	1	0			0	1	0	3	1	1	1	0	0	2					1	1					0	1	0	1	1	-6	1	0					0	0	0
183	0	2			32	1				1	1	0	1		1	1	1	1	1	1	1	0	0	2					1	1					0	1	0	1	1		3	1					0	1	0
184	0	2			27	1				1	1	0			0	1	0	3	1	1	1	0	0	2	1	1	1	1	1	1					0	1	1	0	1		1	0	939	1023	599	5220	0	0	0
185	0	2			48	1				1	0	0			0	1	1	3	1	1	1	0	0	2	1	1	1	1	1	1					1	0	0	0	0	0	1	0					0	0	0
186	1	2	1		47	1				1	1	0	0	0	0	1	0	1	5	0	1	0	1	1	0	0	0	0	0	1					1	0	0	0	0		4	0					0	0	0
187	0	2			23	0				1	1	0			0	1	0	1	1	1	1	0	0	2	1	1	1	1	1	1					1	0	0	0	0		4	0					0	0	0
188	1	2	1	19	60	1				0	1	0			0	1	1	1	1	1	1	0	0	2	1	1	1	1	1	1					1	0	0	0	0		4	0					0	0	0
189	1	2	1		34	0	49	160	19.14	1	0	0	0	0	0	1	0	1	1	1	1	0	0	2	1	1	1	1	1	1		122	298		1	0	0	0	0	-5	1	0	1784	626	126	378000	0	0	0
190	1	2	1		42	1				1	0	0	0	0	1	1	0	3	4	0	0	1	0	2	1	1	1	1	0	1	1	133	211		1	0	0	0	0	-2	3	1		322	666	126	0	1	0
191	1	2	1		51	1				1	1	0	0	0	0	1	0	3	1	1	1	0	0	2	1	1	1	1	0	1					1	0	0	0	0	-1	4	0					0	0	0
192	1	2	1	54	54	1	59	159	23.34	1	1	0	1	0	1	1	0	3	1	1	1	0	0	2	1	0	1	1	0	1	0	112	200	3	1	0	0	0	0	0	3	1	205	56	248	242000	0	0	0
193	1	1	1	66	28	1				0	1	0	1	1	1	1	1	3	2	1	1	0	0	1	0	0	0	0	0	0	0				1	0	0	0	0	-6	3	1							0
194	1	1	0		21	1				1	1	0	1	1	1	1	0	3	2	1	1	0	0	1	1	1	1	1	0	0	0				1	0	0	0	0	-7	3	1	526					1	0
195	1	1	0		50	1				1	1	0	1	1	0	1	1	3	1	1	1	0	0	1					1	1	0				0	1	1	0	1	-6	1	0	29				0	0	0
196	1	2	1		40	1				1	1	1			1	1	1	3						1					0	1					0	1													0
197	1	1	0		36	0				1	1	0			1	1	1	3	1	1	1	0	0	1	1	1	1	1	0	1	0				0	1	1	0	1		3	1						1	1
198	1	1	1	94	39	1				1	1	0				1	1	3	1	1	1	0	0	1	1	1	1	1	1	1	0				1	0	0	0	0	0	1	0							1
199	1	1	0		39	1				1	1	0			0	1	1	1	1	1	1	0	0	1	1	1	1	1	1	1	0				1	0	0	0	0		4	0							0
200	1	1	0		26	1					1	0			1	1	1	3	5	0	1	0	1	1	1	1	1	1	0	0					1	0	0	0	0		4	0						1	1
201	1	1	0		44	0	58	156	23.8	0	1	0			0	0	0	1	2	1	1	0	0	1	1	0	1	1	0	0	0	104	244	12	1	0	0	0	0	0	1	0	1396		332	21200			0
202	1	1	1	43	33	1	60	187	17.2	1	1	1	1	1	1	1	0	1	1	1	1	0	0	1	0	0	1	1	1	1	0	103	234	70	1	0	0	0	0	-6	3	1						1	0
203	1	1	0		43	1				1	1	0	1	0	0	1	1	3	1	1	1	0	0	1	1	1	1	1	1	1	0				0	1	0	0	0		1	0							1
204	1	1	0		36	1	58	167	20.8	1	1	1	1	1	1	1	0	3	2	1	1	0	0	1	0	1	0	1	0	0		109	94		1	0	0	0	0	-8	3	1	11	296	220		0	1	0
205	1	1	1	36	34	1	60	166	21.8	1	1	0	1	0	0	0	1	2	1	1	1	0	0	1	1	1	1	1	1	1	0	145	288		0	1	1	0	1	-9	1	0	184		182	798000		1	0
206	1	1	0		31	1	71	181	21.7	1	1	1	1	0	1	1	0	1	1	1	1	0	0	1	0	0	0	0	0	1	0	143	221	5	0	1	1	0	1	-13	3	1		590	534	6160		1	0
207	1	1	0		31	1				1	1	0			0	1	0	2	2	1	1	0	0	1	1	1	1	1	0	1	0				1	0	0	0	0		1	0	73	29	29	669000			0
208	1	1	0		31	1	50	175	16.3	1	1	1	1	1	1	1	1	1	1	1	1	0	0	1	0	0	1	1	1	1	0	109	130	141	0	1	1	0	1	-6	3	1	53		8			1	1
209	1	1	0		37	1				1	1	0			0	1	1	3	1	1	1	0	0	1	1	1	1	1	1	1	0				0	1	0	0	0	0	1	0					0	0	0
210	1	1	0		38	0				1	0	0			1	1	1	1	2	1	1	0	0	1	1	1	1	1	0	1	0				1	0	0	0	0		3	1						1	0
211	1	1	0		38	1	68	180	20.99	0	1	0	1	0	1	1	1	2	1	1	1	0	0	1	1	0	1	1	1	1		138	100	109	0	1	0	0	0	-7	3	1			8	177000	0	0	0
212	1	1	0		41	1				0	1	0			0	1	1	2	1	1	1	0	0	1	0	0	0	0	0	1	0				1	0	0	0	0	0	1	0							0
213	1	1	0		42	0				1	1	0			0	0	0	2	2	1	1	0	0	1	0	0	0	0	0	0	0				1	0	0	0	0		1	0	365	236	236	1340	0	0	0
214	1	1	0		43	1	65	168	23	1	1	0			1	0	1	2	1	1	1	0	0	1	0	0	0	1	1	1	0	114	121	48	0	1	1	0	1	0	4	0							1
215	1	1	0		44	0				1	1	0			1	0	0	3	4	0	0	1	0	1	1	1	1	1	0	1	0				1	0	0	0	0		3	1						1	0
216	1	1	0		45	0				1	1	1	1	1	1	1	0	3	2	1	1	0	0	1	0	0	0	0	0	0					1	0	0	0	0	-7	3	1						1	0
217	1	1	1	88	57	1	65	171	22.2	0	1	1	1	0	1	1	0	1	1	1	1	0	0	1	1	0	1	0	1	1	0	116	208	23	0	1	0	0	0	-12	3	1	1190		207	4660		1	0
218	1	1	0		26	1	85	180	26.23	0	1	0	0	0	0	1	1	3	1	1	1	0	0	1	0	0	0	1	1	1	1	154	262	6	0	1	1	0	1	-3	1	0	1036	86	422	74	0	0	0
219	1	1	0	0	31	0				1	1	0	1	1	1	1	0	3	2	1	1	0	0	1	0	0	0	0	0	1					1	0	0	0	0		3	1						1	0
220	1	1	0		37	1				0	1	0	0	0	0	0	0	3	2	1	1	0	0	1	1	0	0	1	0	0	0		167	195	1	0	0	0	0	-11	4	0					0	0	1
221	1	1	0		35	1				1	1	0			1	1	0	3	1	1	1	0	0	1					0	1	0				0	1	1	0	1	0	3	1						1	0
222	1	1	0		43	1				1	1	0	1	0	0	1	1	3	1	1	1	0	0	1					0	1	0				0	1	1	0	1	-10	1	0	312	60	163	75			0
223	1	1	0		44	1	53	174	17.5	1	1	1	1	0	1	1	1	3	1	1	1	0	0	1	1	0	0	0	0	1	1	81	10	147	0	1	1	0	1	-14	3	1	201	549	300	215000	0	1	1
224	1	1	0		39	1	63	178	19.9	1	1	0	1	1	1	1	1	1	1	1	1	0	0	1	1	1	1	1	1	1	0	95	170	69	1	0	0	0	0	-3	3	1	153	410	122	402000		1	0
225	1	1	0		26	1	59	173	19.7	1	1	0			0	1	1	3	1	1	1	0	0	1	1	1	1	1	0	1	0	133	216	73	0	1	0	0	0	0	4	0	499	183	183	51100	0	1	0
226	1	1	0		42	1	71	181	21.7	0	1	0			0	0	0	3	1	1	1	0	0	1	1	0	1	1	0	1	0	130	130	85	0	1	0	0	0	-12	1	0	48		92	116000	0	0	0
227	1	1	1	91	21	1	66	168	23.4	1	1	0			0	0	0	1	5	0	1	0	1	1	1	0	1	0	0	1	0	139	239	98	1	0	0	0	0	0	1	0			769	28700			0
228	1	1	0		29	0				1	1	0			0	0	0	3	1	1	1	0	0	1	1	1	1	1	1	1	0				0	1	1	0	1		3	1						1	1
229	1	1	0		47	0				1	0	0			0	1	1	3	5	0	1	0	1	1					1	1	0				0	1	0	0	1									1	1
230	1	1	0		44	0				1	1	0			0	0	1	1	1	1	1	0	0	1	1	1	1	1	1	1	0				1	0	0	0	0	0	1	0							0
231	1	1	0		43	1				1	1	0	0	0	0	1	0	3	1	1	1	0	0	1	1	1	1	1	1	1	0				1	0	0	0	0	0	1	0							0
232	1	1	0		34	1				1	1	0	1	1	1	1	0	3	2	1	1	0	0	1	1	1	1	1	0	0	0				1	0	0	0	0		3	1						1	1
233	1	1	1	1398	37	1				1	1	0	1	1	1	1	0	3	2	1	1	0	0	1	1	1	1	1	0	0	0				1	0	0	0	0		3	1						1	0
234	1	1	0		34	1				1	1	0	1	1	1	1	0	3	1	1	1	0	0	1	1	1	1	1	1	1	0				1	0	0	0	0	-5	3	1						1	1
235	1	1	0		57	1				1	1	0			0	1	1	3	1	1	1	0	0	1	0	0	1	1	1	1		95	232	98	1	0	0	0	0	-5	1	0	1999				0	0	1
236	1	1	1	44	36	1				0	1	0			1	1	0	3	1	1	1	0	0	1					1	1	0				1	0	0	0	0		3	1	12	132	132	105		1	0
237	1	1	0		45	1				1	0	0	0	0	0	0	0	3	1	1	1	0	0	1					1	1	0				0	1	1	0	1	0	1	0							1
238	1	1	0		43	1	66	185	19.28	1	0	0	0	0	0	1	1	3	1	1	1	0	0	1	1	1	0	1	0	1					1	0	0	0	0	0	1	0		562	562	242000	0	1	0
239	1	1	0		40	1	68	184	20.09	1	1	0	0	0	0	1	1	3	1	1	1	0	0	1	0	0	1	0	0	1		135	281	52	1	0	0	0	0	0	1	0		223	223		0	0	0
240	1	1	0		38	1					1	1	1	0	1	1	0	3	1	1	1	0	0	1	0	0	1	0	1	0	1	162	251	1	1	0	0	0	0	-12	3	1	743	29	41	101000	0	1	0
241	1	1	0		36	1				1	1	0			1	1	0	1	1	1	1	0	0	1	1	1	1	1	1	1	0				1	0	0	0	0	-4	3	1						1	0
242	1	1	1	62	27	1				1	1	0			0	1	1	3	2	1	1	0	0	1	1	1	1	1	0	0	0				1	0	0	0	0	-10	3	1						1	0
243	1	1	0		43	0	36	162	13.72	1	1	0			1	0	0	3	2	1	1	0	0	1	1	0	1	1	0	0	0	87	297	73	1	0	0	0	0	-3	3	1	112		69	233000	0	0	0
244	1	1	1	67	28	0				1	1	0	0	0	0	1	0	1	1	1	1	0	0	1	1	0	0	1	1	1	0	106	383		0	1	1	0	1	0	1	0	64	626	626	251000	0	0	0
245	1	1	1	40	54	1				1	1	0			0	1	1	1	2	1	1	0	0	1	1	1	1	1	0	0	0				1	0	0	0	0		1	0						1	0
246	1	1	0		42	1	85	190	23.55	1	1	0	0	0	0	1	0	3	1	1	1	0	0	1	1	0	0	0	1	1		134	105	5	1	0	0	0	0	0	1	0	13	148	148	30000	0	1	0
247	1	1	0		44	1				1	1	0			0	0	0	1	1	1	1	0	0	1	1	1	1	1	0	1	0				1	0	0	0	0		1	0	3	76	76	57000			0
248	1	1	0		40	1				1	0	0	1	1	0	0	0	3	1	1	1	0	0	1	1	1	1	1	1	1	0				0	1	1	0	1		1	0						1	1
249	1	1	0	0	39	1				1	1	0			1	1	1	3	1	1	1	0	0	1					0	1	0				1	0	0	0	0		3	1						1	0
250	1	1	1	33	35	0				1	1	0			1	1	0	3	5	0	1	0	1	1	1	1	1	1	0	1	0				1	0	0	0	0		3	1	58					1	0
251	1	1	1	43	36	1				1	1	0	1	0	1	1	0	3	1	1	1	0	0	1	0	0	1	1	0	1	1	152	219	2	1	0	0	0	0	-4	3	1	15	141	141	388000	0	1	0
252	1	1	0		47	1				1	1	0	1	1	1	1	0	3	1	1	1	0	0	1	1	1	1	1	1	1	0	136	130		0	1	0	0	0	-14	3	1						1	0
253	1	1	0		36	1	55	168	19.5	1	1	0	1	0	1	1	0	1	5	0	1	0	1	1	1	0	1	1	1	1	0	96	139		1	0	0	0	0	-4	3	1	9		15			1	0
254	1	1	0		51	1	61	176	19.7	1	1	0	1	0	1	1	1	1	1	1	1	0	0	1	0	1	1	1	1	1	1	127	317	6	0	1	0	0	0	-11	3	1		948				1	0
255	1	1	0		46	0	49	162	18.7	1	1	0	0	0	1	0	0	1	1	1	1	0	0	1	1	1	1	1	1	1	1	96	164	82	1	0	0	0	0	-10	1	0	197		43			1	0
256	1	1	0		28	0	50	168	17.7	1	1	0	1	0	0	1	0	1	5	0	1	0	1	1	1	1	1	1	0	1	0	101	94	85	0	1	1	0	1	-6	3	1	58	130	47	40	1	1	0
257	1	1	0		42	0	60	170	20.8	1	1	0	0	0	0	1	0	1	5	0	1	0	1	1					0	1	0				0	1	1	0	1	0	1	0						1	1
258	1	1	0		49	1	60	172	20.3	1	1	0	1	0	1	1	0	1	5	0	1	0	1	1	0	0	1	1	0	1	0	99	346	102	1	0				-4	3	1	0		1		1	1	0
258	1	1	0		49	1				1	1	0	0	0	1	1	0	1	1	1	1	0	0	1	1	0	1	1	1	1	1	169	272	41	1	0	0	0	0	0	3	1	16	516	516	67900	0	1	0
259	1	1	0		27	1	70	166	25.4	1	1	0	0	0	0	0	0	3	2	1	1	0	0	1	1	0	1	0	0	0	0	149	320	37	1	0	0	0	0	-4	1	0	755						0
260	1	1	0		48	1	65	172	22	1	0	0	0	0	0	1	1	1	1	1	1	0	0	1	1	1	1	1	1	1	0	116	255		1	0	0	0	0	0	1	0	536	190	190	338000			0
261	1	1	0		41	1	65	171	22.23	1	1	0	1	0	1	1	0	3	1	1	1	0	0	1	1	0	1	0	1	1		116	208	23	0	1	1	0	1	-16	3	1	238		207	4660	0	1	1
262	1	1	0		45	1				1	0	0	1	0	0	1	0	1	1	1	1	0	0	1	1	1	1	1	1	1	0				1	0	0	0	0	0	1	0							1
263	1	1	0		27	0				1	1	0			0	0	0	3	2	1	1	0	0	1	1	1	1	1	0	0					1	0	0	0	0	0	1	0							0
264	1	1	0		42	1				1	0	0			0	1	1	3	1	1	1	0	0	1	1	1	1	1	1	1	0				0	1	1	0	1	0	1	0							0
265	1	1	0		58	1				1	1	0			0	1	0	3	1	1	1	0	0	1	1	1	1	1	1	1	0				1	0	0	0	0	0	1	0	244						0
266	1	1	0		33	1				1	1	0	0	0	0	1	0	1	1	1	1	0	0	1	1	1	1	1	0	1	0				1	0	0	0	0	-2	1	0							0
267	1	1	0		48	0				1	1	0			0	0	0	3	2	1	1	0	0	1	1	1	1	1	0	0	0				1	0	0	0	0	0	1	0							0
268	1	1	0		43	1				1	1	0	0	0	0	1	0	1	1	1	1	0	0	1	1	1	1	1	0	1	0				1	0	0	0	0	0	1	0							0
269	1	1	0		45	1				1	1	0	1	1	1	1	0	1	1	1	1	0	0	1	0	0	1	0	1	1		96	235	72	1	0	0	0	0	0	3	1		43	43		0	1	0
270	1	1	0		35	1					1	0	1	0	0	0	0	3	5	0	1	0	1	1	0	0	0	0	0	1	0				1	0	0	0	0	-13	4	0							1
271	1	1	0		34	1				0	1		0	0	1	1	1	3	2	1	1	0	0	1	0	0	0	0	0	0	0				1	0	0	0	0	0	3	1						1	0
272	1	1	0		31	1				1	0	0	1	1	1	1	0	3	1	1	1	0	0	1	1	1	1	1	0	1	0				0	1	0	1	1	-5	3	1			30			1	0
273	1	1	0		30	1				1	1	0	1	0	0	1	1	3	1	1	1	0	0	1	1	1	1	1	0	1	0				1	0	0	0	0	-3	1	0						1	1
274	1	1	0		28	1				1	1	0			1	1	0	3	1	1	1	0	0	1	1	1	1	1	0	1	1				1	0	0	0	0	-5	1	0						1	0
275	1	1	0		31	0				1	1	0	1	0	1	1	0	3	1	1	1	0	0	1	1	1	1	1	1	1	1	128	142	3	1	0	0	0	0	1	3	1		99	99		0	1	1
276	1	1	0		54	1	57	184	16.84	1	1	0			0	1	1	3	1	1	1	0	0	1	1	0	1	1	1	1	1	46		47	1	0	0	0	0	0	4	0	0	30	30		0	0	0
277	1	1	0		44	1	61	185	17.82	1	1	0			1	1	0	3	1	1	1	0	0	1	0	0	1	0	0	1		152	223	110	1	0	0	0	0	0	3	1		33	33		0	1	1
278	1	1	0		36	1	88	174	29.1	1	1	0			1	1	1	3	1	1	1	0	0	1	1	0	1	0	0	1		88	479	58	0	1	1	0	1	0	1	0		395	395	203000	0	1	1
279	1	1	0		24	1				1	0	0	0	0	0	1	1	3	2	1	1	0	0	1	1	1	1	1	1	1	0				0	1	0	0	0	0	1	0	41	24	24		1		0
280	1	1	0		40	1				1	1	0	1	0	0	1	1	3	1	1	1	0	0	1					0	1	0				1	0	0	0	0		1	0							0
281	1	1	0		39	1	62	178	19.57	1	1	0	1	0	1	1	0	3	2	1	1	0	0	1					1	1	1	93	97	54	1	0	0	0	0	-8	3	1			268	606000	0	1	1
282	1	1	0		39	0	55	166	19.96	0	1	0	0	0	0		0	2	2	1	1	0	0	1	0	1	0	0	0	0			60		1	0	0	0	0	0	1	0	46	75	75	191000	0	1	0
283	1	1	0		32	1				1	0	0			0	1	0	3	1	1	1	0	0	1					1	1	0				1	0	0	0	0		1	0							0
284	1	1	0		71	1	72	170	24.9	1	1	0			0	1	0	3	2	1	1	0	0	1	1	0	1	1	0	0	0	115	249	7	1	0	0	0	0	0	1	0							0
285	1	1	0		40	1				1	0	0	0	0	0	1	0	3	1	1	1	0	0	1					1	1	0				1	0	0	0	0		1	0	60		38				0
286	1	1	0		41	1	75	181	22.89	1	1	0			1	1	1	3	1	1	1	0	0	1	1	0	0	0	1	1		73	15		0	1	1	0	1	0	3	1	43	64	64	234000	0	1	1
287	1	1	0		56	1				1	1	1			0	0	1	3	5	0	1	0	1	1	1	1	1	1	0	1	0				0	1	0	0	0	0	1	0							1
288	1	1	0		62	0	48	158	19.23		1	0	0	0	0	0	1		5	0	1	0	1	1	1	1	1	1	0	1	1	110	417	97	0	1	0	0	0	0	1	0		19	19		0	0	1
289	1	1	0		58	1	72	172	24.34	1	1	0	1	1	1	1	0	3	5	0	1	0	1	1	0	0	1	1	0	1		152	187	4	1	0	0	0	0	-12	1	0					0	1	0
290	1	2	1		33	1				1	1	0	1	1	1	1	0	3	1	1	1	0	0	1					0	1	0				0	1	0	0	0	-8	3	1			109			1	0
291	1	1	0		58	1				0	1	0			0	1	0	3	1	1	1	0	0	1	1	1	1	1	1	1	0				1	0	0	0	0	0	1	0					0	0	0
292	1	1	0		43	1					1							3	1	1	1	0	0	1	1	1	1	1	1	1	0				1	0	0	0	0		4	0							0
293	1	1	0		30	0				1	1	0	0	0	0	1	0		1	1	1	0	0	1	1	0	1	1	1	1	0	120			1	0	0	0	0	-1	1	0	63	432					0
294	1	1	1	49	33	1				0	1	0			0	0	0	3	4	0	0	1	0	1					0	1	0				0	1	0	0	0	-15	3	1	63	320	69	255000		1	0
295	1	1	0		58	0	85	162	32	1	1	0	0	0	0	0	0	2	1	1	1	0	0	1	1	1	0	0	1	1	1	104	230	24	1	0	0	0	0	0	4	0		58	58		0	0	0
296	1	1	1	84	41	1				0	1	0	1	0	1	1	0	3	1	1	1	0	0	1	1	0	1	1	1	1	0				0	1	1	0	1	0	3	1	27		62	125000		1	0
297	1	1	0		23	0	52	168	18.42	1	0	0			0	0	0	1	1	1	1	0	0	1					1	1	0	127			0	1	0	0	0	-2	1	0	15	343	343		0	1	0
298	1	1	0		38	1				1	1	0	1	0	0	1	0	3	1	1	1	0	0	1	1	0	1	0	1	1	0	110	111		1	0	0	0	0	-12	3	1	1	118	53	199		1	0
299	1	1	0		41	1				1	1	0	1	0	1	1	1	3	1	1	1	0	0	1	1	1	0	0	1	1	1	108	293	99	1	0	0	0	0	-11	3	1	1063		212			1	0
300	1	2	1		45	1				0	1	0	1	0	1	1	1	2	5	0	1	0	1	1	1	0	1	1	0	1	1	101	854	102	1	0	0	0	0	-4	3	1	158	914	412	45		1	0
301	1	1	0		48	1	66	180	20.37	1	0	0	1	0	1	1	1	3	1	1	1	0	0	1	1	1	1	0	1	1	0	119	301		0	1	1	0	1	0	3	1		440	440	186000		1	0
302	1	1	0		33	1	60	169	21	1	1	0	0	0	0	1	0	3	2	1	1	0	0	1	0	1	1	1	0	0	0	140	109	16	1	0	0	0	0	-6	1	0	131	30	51	900		1	0
303	1	1	0		38	1	70	183	20.9	0	0	0	1	0	1	1	0	3	2	1	1	0	0	1	1	1	1	0	1	0	0	144	368	4	0	1	1	0	1	-11	3	1	673		29	232000		1	0
304	1	1	1	66	34	1	50	167	17.93	1	1	0	0	0	0	0	1	3	1	1	1	0	0	1	1	0	0	1	1	1		91.8	448		1	0	0	0	0	0	1	0	37	344	344	80500	0	0	0
305	1	1	0		31	0	51	167	18.29	1	1	0	0	0	0	1	0		2	1	1	0	0	1	1	0	1	1	1	1	1	106	302	151	1	0	0	0	0	-1	1	0	89	175	112	152000	0	0	0
306	1	1	1	38	38	1	68	182	20.53	1	0	0	0	0	0	1	1	3	5	0	1	0	1	1	1	0	0	0	0	1	1	84	148	115	0	1	1	0	1	0	1	0	41	197	197	198000	0	0	0
307	1	1	0		33	1				1	1	0			0	1	0	3	1	1	1	0	0	1	1	0	1	1	1	1	1	124	260	164	1	0	0	0	0	-9	3	1	86		61	527000	0	1	0
308	1	1	0		30	1				1	1	0	1	1	1	1	0	3	1	1	1	0	0	1	1	1	1	1	1	1	0				1	0	0	0	0	-6	3	1	59	136				1	0
309	1	1	0		33	1				1	1	1	1	0	1	0	0	3	5	0	1	0	1	1	1	0	0	0	0	1	0	85	197	29	1	0				-18	3	1		498	330	155000		1	0
310	1	1	0		52	1				0	1	0			0	0	0	3	1	1	1	0	0	1	1	1	1	1	1	1	0				1	0	0	0	0	0									0
311	1	1	0		44	1				1	0	0	1	1	0	1	0	3	1	1	1	0	0	1	1	1	1	1	1	1	0				1	0	0	0	0										0
312	1	1	0		40	1	55	180	17	1	1	0	1	1	1	1	0	1	5	0	1	0	1	1	0	0	1	1	0	1	0	78	445	6	0	1	1	0	1	-11	3	1	755	355		2920		1	1
313	1	1	0		39	1				1	1	0	1	1	0	0	0	3	2	1	1	0	0	1	1	1	1	1	0	0	0				1	0	0	0	0	-14									1
314	1	1	0		33	1				0	1	0			0	1	0	3	1	1	1	0	0	1	1	1	1	1	0	1	0				1	0	0	0	0	0								1	0
315	1	1	0		51	0	53	166	19.2	1	1	0			1	0	0	3	1	1	1	0	0	1	0	0	0	0	0	1	0	125	191		0	1	1	0	1	-2	3	1	447	143	48	11900		1	1
316	1	1	0		50	1				1	0	0			0	1	1	1	1	1	1	0	0	1	1	1	1	1	1	1	0				1	0	0	0	0										0
317	1	1	1	10	36	1	72	172	24.3	1	1	0	1	1	0	1	0	1	1	1	1	0	0	1	0	0	1	1	0	1	0	152	187	4	1	0	0	0	0	-12	3	1	401					1	0
319	1	2	1		49	1				1	1	0	1	1	0	1	0	3	1	1	1	0	0	1	1	1	1	1	0	1	0				1	0	0	0	0	-12								1	0
320	1	1	0		36	1	57	173	19.27	1	1	0	1	0	1	1	0	1	1	1	1	0	0	1	1	1	1	1	1	1	1	101		227	1	0	0	0	0	-14	3	1	45			228000	0	1	0
321	1	1	0		29	1				1	1	0	1	0	1	1	0	3	1	1	1	0	0	1	0	0	1	1	1	1	1	89		222	0	1	1	0	1	0	3	1	26	136	136	208000	1	0	1
322	1	1	0		34	1	70	179	21.85	1	0	0	1	0	1	1	1	3	1	1	1	0	0	1	0	0	1	0	1	1		144	220		1	0	0	0	0	-18	3	1	291	590	371	1070	0	1	0
323	1	1	0		52	1	60	186	17.34	0	1	0	1	1	0	1	1	1	2	1	1	0	0	1	1	0	1	1	0	0		93	169	156	1	0	0	0	0	0							0	0	1
324	1	1	0		37	1				1	1	0	1	0	0	0	0	3	2	1	1	0	0	1	1	1	1	1	0	0	0	75	250		1	0	0	0	0	-16	3	1		124	124		0	1	0
325	1	1	0		35	1	70	178	22.09	1	1		1	0	1	1	0	3	5	0	1	0	1	1	0	1	1	1	0	1		120	196	36	1	0	0	0	0	-17	3	1	175		32	138000	0	1	1
326	1	1	0		45	1	53	163	19.95	1	1	0	1	0	1	1	0	3	1	1	1	0	0	1	1	1	1	1	1	1	0				1	0	0	0	0	-14	3	1	97					1	0
327	0	2			47	1																		3					0	1					0	1							22	80	80	316			0
329	1	1	0		47	1				0	0	0	1	1	0	0	1	2	1	1	1	0	0	1	0	0	1	0	1	1	1	96	235	72	0	1	0	0	0	-16	1	0					0	0	0
329	1	1	0		36	1	59	178	18.62	1	1	0	0	0	1	1	0	3	1	1	1	0	0	1	1	0	0	1	0	1	1	124	157	247	0	1	0	1	1	0	3	1					0	1	1
330	1	1	0		41	1				1	1				0	1	1	2	1	1	1	0	0	1	1	0	1	0	1	1	1	95	146	5	1	0	0	0	0	0	1	0	5	158	158		0	1	0
331	1	1	0		60	1	175	73	23.84	1	1	0	0	0	0	0	0	1	1	1	1	0	0	1	1	1	1	0	0	1		95	333	59	1	0	0	0	0	0	1	0	121	132	132	810000	0	0	0
332	1	1	0		34	1				1		0	1	0	1	0	0	2	1	1	1	0	0	1					0	1					0	1	0	0	0	0	3	1	5	288	288		0	1	0
333	1	1	0		47	1	59	189	16.52	0	1	0	0	0	0	1	1	1	1	1	1	0	0	1	1	0	0	0	1	1	1	133	202	5	0	1	1	0	1	0	1	0	78	348	348	921000	0	0	0
334	1	1	0		51	1	58	170	20.07	1	1	0			1	0	1	2	1	1	1	0	0	1	0	0	1	0	1	1	1	86	350		0	1	0	0	0	-4	3	1	77		53	148000	0	1	0
335	0	2			56	1	61	171	20.86	1	1	0	1		1	1	1	2	1	1	1	0	0	2	0	1	1	0	1	1	1	135	352	71	0	1	1	0	1	-4	3	1	168		208	457000			0
336	1	1	0		58	0				0	0	0	0	0	0	1	0	2	1	1	1	0	0	1	0	0	1	0	0	1	1	111	183	26	1	0	0	0	0	0	1	0	1	11	11				1
338	1	1	0		49	0				1	1	0	0	0	0	1	1	2	1	1	1	0	0	1	1	0	1	1	1	1	1	122	197	184	1	0	0	0	0	0	1	0	3	3	3		0	0	1
339	1	1	0		42	1				1	1	0			1	0	0	2	1	1	1	0	0	1					1	1					0	1	1	0	1		3	1	7		162		0	1	0
339	1	1	0		36	1	59	162	22.48	1	0	0			0	1	1	2	1	1	1	0	0	1	1	1	1	0	1	1		130	107	102	1	0	0	0	0	-7	1	0	19	129	244	94700	0	0	0
340	0	2			68	1	75	173	25.06	0	1	0			1	1	0	2	1	1	1	0	0	2	0	0	1	1	0	1		119	106	32	0	1	1	0	1	-4	1	0					0	0	1
341	0	2			38	1				1	1	0	1		1	0	0	2	1	1	1	0	0	2					1	1					0	1	0	1	1	-3	3	1		248			0	1	0
342	1	1	0		41	0	54	156	22.19	1	1	1	1	0	1	1	0	2	1	1	1	0	0	2	0	0	1	1	1	1	1	127	549	66	0	1	1	0	1	-15	2	0	677	322	528	0	0	0	0
343	0	2			39	1				1	1	0			1	1	1		1	1	1	0	0	2					0	1					0	1	0	0	0	-5	3	1					0	1	0
344	1	1	0		56	1	60	177	19.15	0	1	0	0	0	0	1	0	2	1	1	1	0	0	1	0	0	1	1	1	1	1	127	435	89	1	0	0	0	0	-17	1	0	2815		765	138	0	0	0
345	0	2			50	1	62	176	20.02	1	1	0	1		1	1	1	2	1	1	1	0	0	2	1	0	1	0	1	0		126	215	24	0	1	1	0	1	-18	3	1	1904	56	208	0	0	1	0
[truncated: 2 more columns]

## Sheet: Codes
Sex
0	Female
1	Male
Place of residence
0	Rural
1	Urban
TB form
1	A15
2	A16
3	A17
4	A18
5	A19
TB_pts_reg_group
1	Relapse
2	After failure
3	After loss to FU
4	Other
HIV_infected_way
1	Heterosexual
2	Homosexual
3	IDU
4	Unknown
5	Other
Treatment_outcome
1	Cured
2	Treatment completed
3	Treatment failed
4	Died
5	Lost to FU
6	Not evaluated
HIV_to_TB_y	neg
negative	HIV diagnosed before TB
positive	HIV diagnosed after TB
